# Supplementary material for: An efficient and specific CRISPR-Cas9 genome editing system targeting soybean phytoene desaturase genes
Source: BMC Biotechnol. 2022 Feb 15;22:7. doi: 10.1186/s12896-022-00737-7 (PMC8845245; doi:10.1186/s12896-022-00737-7)
Supplement: Supplementary file 3 — Additional file 3. Table S1. Summary of soybean genetic transformations with genome editing constructs. [file 12896_2022_737_MOESM3_ESM.xlsx]

## Sheet: Sheet1
	Table S1. Summary of soybean genetic transformations with genome editing constructs
	Construct	Total # of explants	# of regenerated T0 plants or shoots	Regeneration efficiency	# of T0 plants or shoots verified for transformation	Transformation efficiency
	GmPDS1	150	2	0.01	2	0.01
	GmPDS3	329	8	0.02	5	0.01
	GmPDS7	194	7	0.04	4*	0.02
	GmPDS8	276	21	0.08	19	0.07
	GmPDS9	259	15	0.06	5*	0.02
	* Some plants did not survive in soil, hence not all regenerated GmPDS7 and GmPDS9 plants were verified for transformation.
