# Supplementary material for: An efficient and specific CRISPR-Cas9 genome editing system targeting soybean phytoene desaturase genes
Source: BMC Biotechnol. 2022 Feb 15;22:7. doi: 10.1186/s12896-022-00737-7 (PMC8845245; doi:10.1186/s12896-022-00737-7)
Supplement: Supplementary file 4 — Additional file 4. Table S2. Detection of mutations in T0 plants. [file 12896_2022_737_MOESM4_ESM.xlsx]

## Sheet: Sheet1
	Table S2. Detection of mutations in T0 plants
	Target gene fragment	Regenerated line	Plantlet or shoot phenotype	Transgene detection	# of sequenced GmPDS18g clones	# of GmPDS18g clones with mutations	# of sequenced GmPDS11g clones	# of GmPDS11g clones with mutations
	GmPDS1	#1	Non-dwarf, with green leaves	+	46	3 (6.5%)	27	0
	GmPDS1	#2	Non-dwarf, with green leaves	+	63	10 (16%)	34	0
	GmPDS1	wild type	Non-dwarf, with green leaves	-	5	0	4	0
	GmPDS3	#1	Non-dwarf, with green leaves	-	18	0	None	None
	GmPDS3	#2	Non-dwarf, with green leaves	+	77	9 (12%)	21	0
	GmPDS3	#3	Non-dwarf, with green leaves	-	22	0	None	None
	GmPDS3	#4	Non-dwarf, with green leaves	+	19	14 (74%)	20	0
	GmPDS3	#5	Non-dwarf, with green leaves	+	17	15 (88%)	21	0
	GmPDS3	#6A	Non-dwarf, with green leaves	+	22	5 (23%)	27	0
	GmPDS3	#6B	Non-dwarf, with green leaves	+	26	2 (8%)	38	0
	GmPDS3	#7	Non-dwarf, with green leaves	-	25	0	35	0
	GmPDS3	wild type	Non-dwarf, with green leaves	-	8	0	4	0
	GmPDS7	#1	Non-dwarf, with green leaves	+	22	0	22	2 (9%)
	GmPDS7	#5	Non-dwarf, with green leaves	+	22	0	39	0
	GmPDS7	#6	Non-dwarf, with green leaves	+	22	0	19	4 (21%)
	GmPDS7	#7	Non-dwarf, with green leaves	+	21	0	21	3 (14%)
	GmPDS7	wild type	Non-dwarf, with green leaves	-	2	0	1	0
	GmPDS8	#3	Partially dwarf, leaves are mostly albino	+	37	17 (46%)	23	9 (39%)
	GmPDS8	#5	Non-dwarf, with variegated leaves	+	23	15 (65%)	22	14 (64%)
	GmPDS8	#6A	Non-dwarf, with green leaves	+	31	0	20	0
	GmPDS8	#6C	Strongly albino and dwarf, did not root	+	17	17 (100%)	16	16 (100%)
	GmPDS8	#7	Strongly albino and dwarf	+	20	14 (70%)	23	12 (52%)
	GmPDS8	#8	Non-dwarf, with green leaves	+	23	1 (4%)	30	4 (13%)
	GmPDS8	#9	Non-dwarf, with green leaves	-	18	0	20	0
	GmPDS8	#10	Strongly albino and dwarf	+	18	11 (61%)	22	15 (68%)
	GmPDS8	#12	Partially dwarf, with an albino leaf	+	15	9 (60%)	17	5 (29%)
	GmPDS8	#13	Non-dwarf, with green leaves	+	25	2 (8%)	33	1 (3%)
	GmPDS8	#15	Non-dwarf, with green leaves	+	27	4 (15%)	37	3 (8%)
	GmPDS8	wild type	Non-dwarf, with green leaves	-	2	0	2	0
	GmPDS9	#5	Non-dwarf, with variegated leaves	+	22	6 (27%)	20	17 (85%)
	GmPDS9	#6	Non-dwarf, with yellowish leaves	+	21	0	28	1 (4%)
	GmPDS9	#7	Non-dwarf, with yellowish leaves	-	24	0	22	0
	GmPDS9	#12	Albino shoots, did not root	+	23	23 (100%)	18	18 (100%)
	GmPDS9	#14	Albino shoots, did not root	+	20	20 (100%)	24	24 (100%)
	GmPDS9	#15	Partially albino shoots, did not root	+	24	16 (67%)	25	22 (88%)
	GmPDS9	wild type	Non-dwarf, with green leaves	-	4	0	4	0
	Underlined numbers indicate that the clones showing gene editing had the same mutation.
