# Supplementary material for: An efficient and specific CRISPR-Cas9 genome editing system targeting soybean phytoene desaturase genes
Source: BMC Biotechnol. 2022 Feb 15;22:7. doi: 10.1186/s12896-022-00737-7 (PMC8845245; doi:10.1186/s12896-022-00737-7)
Supplement: Supplementary file 5 — Additional file 5. Table S3. Detection of mutations in GmPDS8 T1 plants. [file 12896_2022_737_MOESM5_ESM.xlsx]

## Sheet: Sheet1
	Table S3. Detection of mutations in GmPDS8 T1 plants
	T1 plant	Plant phenotype	Transgene detection	# of sequenced GmPDS18g clones	# of GmPDS18g clones with mutations	# of sequenced GmPDS11g clones	# of GmPDS11g clones with mutations
	#5-1	Dwarf with albino leaves	+	18	18 (100%)	15	14 (93%)
	#5-2	Dwarf with albino leaves	+	11	11 (100%)	16	16 (100%)
	#5-3	Non-dwarf, with green leaves	-	19	0	21	0
	#5-4	Dwarf with albino leaves	+	20	20 (100%)	22	22 (100%)
	#5-5	Non-dwarf, with green leaves	-	16	5 (31%)	20	2 (10%)
	#5-6	Non-dwarf, with green leaves	-	20	8 (40%)	24	24 (100%)
	#13-1	Non-dwarf, with green leaves	-	24	0	19	0
	#13-2	Non-dwarf, with green leaves	-	24	0	21	0
	#13-3	Non-dwarf, with green leaves	-	23	0	21	0
	#15-1	Non-dwarf, with green leaves	-	24	0	19	0
	#15-2	Non-dwarf, with green leaves	-	21	0	19	0
	#15-3	Non-dwarf, with green leaves	-	22	0	19	0
	#15-4	Non-dwarf, with green leaves	-	22	0	20	0
	Underlined numbers indicate that the clones showing gene editing had the same mutation.
