# Supplementary material for: An efficient and specific CRISPR-Cas9 genome editing system targeting soybean phytoene desaturase genes
Source: BMC Biotechnol. 2022 Feb 15;22:7. doi: 10.1186/s12896-022-00737-7 (PMC8845245; doi:10.1186/s12896-022-00737-7)
Supplement: Supplementary file 6 — Additional file 6. Table S4. Off-target analysis in GmPDS8 T0 plants. [file 12896_2022_737_MOESM6_ESM.xlsx]

## Sheet: Sheet1
	Table S4. Off-target analysis in GmPDS8 T0 plants
		Target site	20-nt sequence followed by PAM '-NGG' (5'-3')	Sequence orientation	# of mismatches to GmPDS8 guide sequence	T0 plant for off-target analysis	# of sequenced clones	# of clones with mutations
		GmPDS8	CTGGAAGCAAGAGACGTTCTAGG	sense	0	N/A	N/A	N/A
	Potential off-target sites	ARF10	AGCAAGAGACGTTCTCACTAAGG	anti-sense	5	GmPDS8 #5	36	0
						GmPDS8 #6C	30	0
		ARF13	GAGACGTTCTCACTGATGCTAGG	anti-sense	10	GmPDS8 #5	35	0
						GmPDS8 #6C	32	0
		GGT10	AGTGGAAGCAAGAGGCCAAGAGG	sense	7	GmPDS8 #5	21	0
						GmPDS8 #6C	12	0
		GGT20	AGTGGAAGCAAGAGACCAAGAGG	sense	6	GmPDS8 #5	10	0
						GmPDS8 #6C	8	0
	Mismatches to GmPDS8 guide sequence are underlined, PAM sequences are in bold.
