# Supplementary material for: An efficient and specific CRISPR-Cas9 genome editing system targeting soybean phytoene desaturase genes
Source: BMC Biotechnol. 2022 Feb 15;22:7. doi: 10.1186/s12896-022-00737-7 (PMC8845245; doi:10.1186/s12896-022-00737-7)
Supplement: Supplementary file 7 — Additional file 7. Table S5. Primers used for cloning and molecular analyses. [file 12896_2022_737_MOESM7_ESM.xlsx]

## Sheet: Sheet1
	Table S5. Primers used for cloning and molecular analyses
	Primer name	Sequence (5' - 3')	Use
	GmPDS18gF1	AACAGGTCTCAATTGCCTAATGTGCAGAACCTTTTGTTTTAGAGCTAGAA	forward primer to clone GmPDS1 construct
	GmPDS18gF3	AACAGGTCTCAATTGACCTGAACGGGTAACTGATGGTTTTAGAGCTAGAA	forward primer to clone GmPDS3 construct
	GmPDS11gF7	AACAGGTCTCAATTGGTCCTTCCCGCCCCATTAAAGTTTTAGAGCTAGAA	forward primer to clone GmPDS7 construct
	GmPDS1811gF8	AACAGGTCTCAATTGCTGGAAGCAAGAGACGTTCTGTTTTAGAGCTAGAA	forward primer to clone GmPDS8 construct
	GmPDS1811gF9	AACAGGTCTCAATTGTCAAGAATGGATGAAAAAGCGTTTTAGAGCTAGAA	forward primer to clone GmPDS9 construct
	T6-(G)-R	AACAGGTCTCAATACTATTGGTTTATCTCATCG	reverse primer for cloning of all constructs
	GmPDS1-11gF1	AACAGGTCTCAACCTGTGCTTTCGGATGAGTTAGTCC	forward primer to amplify GmPDS1 or GmPDS7 fragment, on chromosome 11
	GmPDS1-11gR1	AACAGGTCTCAATACGAAAGTAAAGCATAATGAAACAG	reverse primer to amplify GmPDS1 or GmPDS7 fragment, on chromosome 11
	GmPDS1-18gF2	AACAGGTCTCAACCTATGAATCATTTATTGGAAATC	forward primer to amplify GmPDS1 or GmPDS7 fragment, on chromosome 18
	GmPDS1-18gR1	AACAGGTCTCAATACTTCTTTTCAGAAGAGAATAT	reverse primer to amplify GmPDS1 or GmPDS7 fragment, on chromosome 18
	GmPDS3-11gF1	AACAGGTCTCAACCTGGTGATTCAGGAATAGACTTTC	forward primer to amplify GmPDS3 fragment, on chromosome 11
	GmPDS3-11gR1	AACAGGTCTCAATACGGAATAAAATGACCTTGTCAATC	reverse primer to amplify GmPDS3 fragment, on chromosome 11
	GmPDS3-18gF2	AACAGGTCTCAACCTGCCTACTGCGACTTAAAAATTG	forward primer to amplify GmPDS3 fragment, on chromosome 18
	GmPDS3-18gR2	AACAGGTCTCAATACGGAGTGAAGATTAAGAATGTCA	reverse primer to amplify GmPDS3 fragment, on chromosome 18
	GmPDS8-11gF1	AACAGGTCTCAACCTTTTCTTGCTCTTGTTGTTCTGGG	forward primer to amplify GmPDS8 fragment, on chromosome 11
	GmPDS8-11gR1	AACAGGTCTCAATACCACATCAAATAGATTATGACGGA	reverse primer to amplify GmPDS8 fragment, on chromosome 11
	GmPDS8-18gF1	AACAGGTCTCAACCTAACCAACCTATGCCTATGCTCAT	forward primer to amplify GmPDS8 fragment, on chromosome 18
	GmPDS8-18gR1	AACAGGTCTCAATACGTTGTATATACTGTGGTAACC	reverse primer to amplify GmPDS8 fragment, on chromosome 18
	GmPDS9-11gF1	AACAGGTCTCAACCTCTGTTTCATTATGCTTTACTTTC	forward primer to amplify GmPDS9 fragment, on chromosome 11
	GmPDS9-11gR1	AACAGGTCTCAATACGAAAGTCTATTCCTGAATCACC	reverse primer to amplify GmPDS9 fragment, on chromosome 11
	GmPDS9-18gF1	AACAGGTCTCAACCTATATTCTCTTCTGAAAAGAAC	forward primer to amplify GmPDS9 fragment, on chromosome 18
	GmPDS9-18gR1	AACAGGTCTCAATACGCAATTTTTAAGTCGCAGTAGGC	reverse primer to amplify GmPDS9 fragment, on chromosome 18
	U6-F	CGACTTGCCTTCCGCACAATAC	forward primer to verify plasmid transformation in Agrobacterium and for transgene detection in soybean plants
	pEarleyR	AATATCATGCGATCATAGGCGT	reverse primer to verify plasmid transformation in Agrobacterium and for transgene detection in soybean plants
	Cas9-S7	GAGATCGTGTGGGACAAG	forward primer for transgene detection in soybean plants
	GFP-R	ACACGCTGAACTTGTGGC	reverse primer for transgene detection in soybean plants
	ARF10g-F1	AACAGGTCTCAACCTCCGACCCACATCTTCAGACT	forward primer to amplify auxin response factor gene fragment, on chromosome 10
	ARF10g-R1	AACAGGTCTCAATACGACATGAGGATATGTATTTATGTTC	reverse primer to amplify auxin response factor gene fragment, on chromosome 10
	ARF13g-F1	AACAGGTCTCAACCTTGTCTTCCCAGCATCCAAGTTC	forward primer to amplify auxin response factor gene fragment, on chromosome 13
	ARF13g-R2	AACAGGTCTCAATACTCTTGTTGTGTAACTAGTTGC	reverse primer to amplify auxin response factor gene fragment, on chromosome 13
	GGT1020g-F1	AACAGGTCTCAACCTCCTAGCTGGCATTGGCTCTGC	forward primer to amplify GIGANTEA gene fragments, on chromosome 10 and 20
	GGT1020g-R1	AACAGGTCTCAATACGGCGTGCCAACAGAAGATGGC	reverse primer to amplify GIGANTEA gene fragments, on chromosome 10 and 20
